# Supplementary material for: The first Caipirasuchus (Mesoeucrocodylia, Notosuchia) from the Late Cretaceous of Minas Gerais, Brazil: new insights on sphagesaurid anatomy and taxonomy
Source: PeerJ. 2018 Sep 5;6:e5594. doi: 10.7717/peerj.5594 (PMC6129144; doi:10.7717/peerj.5594)
Supplement: Supplemental Information 1 [file peerj-06-5594-s001.tnt]

nstates 8 ; 
xread 'Data saved from TNT' 
440 113 
Gracilisuchus    000000??0?000000000000?0?000000000?0??0?0?00000?000???0000?0???0?000?100000?00000000?0???0000?0?0000003012?00?0??????01?01000??1?01???000001002?0???0000????000???00000?0000????000???0????0???????0000?00000?0?000000000?0?0000?00?0?0??0?0??000??0?00??1?0?0?001???0?110???1??01000??0??????????????0?????????????????????????????00000????????010?0000???00000???0???????????????????????0??000???000???0?0??0???????0??????0???????0?0000?????????0? 
Terrestrisuchus  000??00??0??000000?000?0?00?000?110?00000?00000?000??0?000?000????00???010??0?000000?010?0000?02000001301??0110??00?00?00100??10?00?110?0?0??[01]110???00000???000???00100?000??001?00???0????0??????00????00??0?0??0?0???????????0?????????0?????0?????????????0?00??????????????????????????????????????0??????0???0???0000?00?????0?00??0???????????????????????????????????????????????????????????????????????????????????00?00???0?00??????0?1??00?1? 
Dibothrosuchus   000?00?030??001???000000??????00110000000?00000?0000?00000?0?0102000?000100?0010?000?????2000?0?????013010?0110?0?0?000001001?10?00?1?0?0101011100??000001??00?0?00?1000000100010000?000??00?0?00100001000100?0?000000000?000000?0?0000??0??00000??0000?00?0?0?000?0?0?1101?01??01000??0??00100?00000000????00???00?000000?00????00000000??????????????????00?0?00??00?0??0?0?????0?00??0?000??000???00????????00?0??????00000?00?000????????00000000??? 
Protosuchus_richardsoni 21000001300000011010000100000100010001010?00201001111110010101103011?100210001010100001100[12345]00?120011010011102101010100[01]000000?01??01??10010[01]0101000100???0110000000000000001?00100000?0???0000?0100120000011110??001000?010?0000?0?0000??0?000000??00000000100000????0??10?????00?000??0000???0?000?000?0????00?0?00??0000100?????0000101?0000???00010100?0?000?0?0?0000??0?01?[01]0?00????????0?0000?00000???000000?00?????0?000?00?0?0?00000?0????10???0? 
Protosuchus_haughtoni 2100?0?1300000?11010000100?00100010001010?0020100111?1100101?1?03011?10?2?000101??????????????12?????10?1110??0??????0[01]??000[01]?01?001??10010?01??1?0100???011?000??0?1000000100???0000?00??00?0?010?120?00011?00?100100010?0000?0?0?0000??0?000000??000000001?0?00????00?10??????01000??10?0??00?00?000?00???000?????????????????????????????????????????????000?0001??00??0?010[01]??0?000?00000???00???00?????00000??0?????0?000?10?0???????????????0????? 
Hemiprotosuchus  ?10?00?1???????10010?0??00?0010?11????01??0020?00?11?1100101??1?3?11??0?21????01?????????0????1200?1?1001??0?????????000?000?????00???00000??10?????00???????0?0??0??00?0??????1?0000?0????0???0???12???001??10?00?00?01??00???0???0?????0?????00???00???00????00????0??10????????0????0??????0?0????0??????????????00???????????????????????????????????????0?????????0??0????????????????????????????????????????0?????????0??0??????????????????????? 
Orthosuchus      21100001301?0001001000[01]10000010001000?000?002011001111100??1?1?03011?0?0?0?001000100011100000?120010013021142101?10?10?100000001?0101000001?000?0???00001??0000???1010000001?0?100000?0????0??000?012?000011110?0001000?0?000?00?00?0?0??0?000?0???0000?000100?00???100110??01?0??0?0??0?0?000??????0?00??00?????0?0000000?00?0?00?100001??????0???????????0?00?000100????0?0?0????0????????0??00????00??????0000?0???????0000010?0?0?00000?000?01011?0? 
Edentosuchus     201?????[12]????0??[01]0??1?0100??0?????02?110?00?????????????????????[23]?211????10?01010?????????[2345]???????????0???1[23]?????????00110??1?01?1???1000110?11?1????????01??001?1?1?00[01]????0????00?0?0????1??0?101??1????11??0??1??00000??0???0???0?????0???0?????00?0??0?1?0?00????10?101???????000??????????????????0??00?0???????????????????????????????????????????????00??00???0???0?1?0???????????????0000???100????0??????????????0??????????????????????0???1? 
KayentaForm      [12]01110?1200000?10010?0??00????0?0???11110?002010011111100001011?3011?0002100?1010??0????00??0?12001011001112????0????01100?00?01000111?[01]01001?01?10100000010??01?1?????????1?????00???0????1?00010112??00011??0?010???00?????????000?????0?????????????0???1???00????[01]?1???????????????0???????????????????????????????????????????????????????????????????00?0?????0????????????????????????????????10????????0???0???????????????????????????????????? 
Zaraasuchus      10?????????????1?01?01?1000001?10?02????????????????????????????3?????0??010??????????????[12345]0??1010??0???????????0??????????????????????0?????1??1?????????10?????????0000???????0???0?????0?????1?????1?00???0???0???11111111111???????????????????0?????00???????????0?10???????1000??00???????0???????????????????????????????????????????????????????????00??0?01?????????00?????00000000??????????????????0???????0???0????????????????????????????? 
Gobiosuchus      101000?110000011001?[01][01]?1?00001?10?0201000?0020112011111000?0????301???0?10100[01]010?0?11??????0?1010110[01]3012002?0000???0010[01]00001000000?00001001211?0100???11000000001?00000?1?0020000000???00?0?01?0121000011?00?00?0011111111111?000000??00000000??0000?00010??00????001?0??1????10?0??0??0?[12]???0000??0?????000????0??0??0?????????????????????????????????0000????10??1??0?0??0????000?00000??000???000???0??000000??0??0?????????????????????????????? 
Sichuanosuchus_shuhanensis [12]01??0?1200[01]00?10010[01]1?110???1?00?021?10100020?1?011?1100???????3?11??0?1?000011?1??11????000????????10?11?0?1???0??100100??1??10?0????0011?[01]1210??10?????1??000??00100?00?10???000?0?00???0?00110?111011111100?101000010011???0???0?00??000?0?00????00??001???00????00??0?????0??000??00?????0????000????????????????0000?0???????1????????????????????????000?0??1100???0?01????[01]???0?????0??000???000????00000??0??0?????00?1???????????????????????? 
Sichuanosuchus_huidongensis 201??0?120??00??0?1?10?110?001100?021?10?0002?????1????0???????03?11100???00?011??????????????1??????1???1?0??????????0??0?????1000????00111012?????01???01??000?00??00[01]???1?0??00000?00???0?00?10011???11?1?001?01??001001100?0?0?0000???0000000??0000?0001?0?00????01??0???????1000??0??????0?00?000??????????????????????????????????????????????????????0???0?[01]1??0???0???????0?????????0??000???000????0??0???0???????0???????????????????????????? 
Shantungosuchus  2?1????1?0???0?1??1????11??????????21?1[01]100020?1?011?1100?10????????100?1?000??10???????0?????????????0?1??????1?????00100??????00??10?00???11211??101??????00000000??0????1???10?00??0????0??????0??1011111??0?1[01]10??0???1??????????????0??????????????????0??0??????????????????????????????????????????????????????????????????????????????????????????????????????????????????0???????????00??????0????????????0?????????????????????????0????0????? 
Zosuchus         201??0?1200000??001010[01]110?001110?02211010022?1??011?11000?0?1?0311110????0?01111????????????????????10?12?3???1?????00100011011?0001?0?0010112?[01]?0101???0?0?00100010000?[01]111????0??0?00???000?1000111??1011?101101000000100???0?000?000?0000000???00?0?000100?00????10?10????0???0?0??00????0??00000??????????????????????????????????????????????????????0?00???011??1??0???????0?????????0??0?????000???0?0000000???0???????????????????????????????? 
Hsisosuchus_chowi 201??0?110??00?0101000[01]?1000110001021110100021112011?10000?0?1?03??11?010000201??????????????????????0001110??0??????01??110??100??0??000[01]11011?1?0?01????10??0???0??0010???0????0000?010000?00110?1000?0001?100100[01]0?00000????0?0?0?00??100??000??000000001?0?00????00??0?0??????00???00?????0?00???00?????????????????????????????????????????????????????00??000?10????0?0???0?0?????????0???00???000????0??0??00???????000010????0?????????????????? 
Hsisosuchus_chungkingensis 201?0???????000010100001100011000?021?101000[12]??12?11?10000?0?1?0[23]?111?0?00[01]02?1??10???????000?1000???0?01?1021?1?????01001?????0?0000??000?1011?1??001????10???0??0??0010?010???000?0?000000?00110??[01]00?00011111100[01]?0000?0000?0???000?0?10??0??????000?0001?0?00????00?00??????01000??00???????????????????????????????????????????????????????????????????000?0001?0?1?????10???0?01101000?????0???00??????00?0??????????000010???0??????????????????? 
Fruitachampsa    201??001200100010000100100000110010221111?0120112?1???0?0??0??1?3?21?????[01]?0011101011?1?00011112?0??1?0??[01]00??1?100??001?0?0100100??101?0011?01110??0??00?10?????001?00?0????001?0000?0????0????110???000????101??0?00000?000??0??00???0??00?????????????0?100?00?????01?1??????????0?????????0????0??1????????????????????????????????????????????????????000??0?01????000?000?????????????0??0?0?0?00??????0000??00????0??000?0?????????????????????1? 
Uruguaysuchus    201?00?102??00??10??1??111??1???01022?10100011????11?1010??0???0[23]11121[01]1000120100??1?2??1[12][12345]000?0?0??010?1100210?00??001[02]0110101?00??001?0111?0[12]??0?011???01110000101?00?0??100?0?0000?000110101?110??0?00001?10010??000???00???01[01]??00?001?00?000?0??0?????10??00????0?1?0??1?110100011000?1??0???00?0?10??1??1?????????????0??????????????????????????????00?00????????000?000110000???10?00?0000?00000?0?00000?00?00??0?????????????1????????0?1?????1 
Candidodon       201??0?102??0011100010[01]110??11000?022?101000?1??201??1000?10?1?0??112???????21100????????????????????11?1?01??010????010011?1?100000?0100?10001???0011???0?0?00??101?0?1011100?1?0000?0001?00001[12]1010010??01?100?000000000?????0?1?0000001000?0?0?00?00?000100?00?????0110??1?????000000??????0?0000000????????????????????????????????????????????????????0?00???02???1[01]00?0?????????????????0000?00100?0?00001000?00?00??0???????????????????????????? 
Libycosuchus     201000?102??00??10?010?1???011000?0?2?101????11120?1?10?0??0???0?011??110001?1000????????????????????1[01]02010?????????01?011???????????1?011?00??1???01?????0?000??01?00?01?1?0???0000?0???0000?011010????001?100??01??????00???0?[12]00?????1?[01]0?000?????0??00?00?0?????00?10??1?????0????00???????0??0?0??????[01]11?????????????????????????????????????????????00?????????1??0???????0?00101011??00??????????????????0?00??0??0???????????????????????????? 
Simosuchus       10301011000000100010111110?0110001021?10100011?12011?1000010?1?030112111010020000???????02300?2010?1002[01]2010??01????1?1101101212000010100111002110002011?210?00001010001011100?0?0000[01]0?11110011110100100111?100010000000010000021000000?10[01][01]0010??00000000100?0010??00100?0100??1000??00?0?1?0?000?0?010?0???1?10000100011000110001???????[01]?1?000101120?01[01]0[01]0011021000??0?110[01]1[01]00101110110?1000???000?0?00000000?00000?101111001110100111110011000?0? 
Malawisuchus     101?00?1120000?[01]10001[01][01]1100?110001?22110100011??20???1000?10?1?03?111[01]1?0100211001????1??2100000?0??01112111??01?0???01100101?11000???100110101?0?0001???0?01000?101000001?10??1?00?0?00001[01]?00121110?1000?11100000000000000???0?[01]?0?00001000???0????00??001?0?00????00??0??1?0??100010000??????0??000?1????1?1??1????0?????0???????????????????????????????100?00???0??000?00?[01]??0?????????????00???100?0??0000000?00???0?0?????????????????????10???0? 
Pakasuchus       101??0?1?21???1110001011?1?01100010221101000???12?11?1000?10?1?03?21111?01002?110????????1?0??000???0??11?13??01?????01100??????000000?001111011?000011100101000?101001?01???0?1?0000100001100?1211100100001?100?000000000000000???000?00110???????0??0?0001?0?00?????0??0???????10000000???????00?000010???1???????????????0???????0111????????????????????10????02???0000?0??1??0??0?1?011????00???100?10?000?????00????????????????????????????????0? 
Chimaerasuchus   101?0001121?00???????????????????????????????????????????????????11??0?10?01?10??1?1?????2100??0????11?0?31421??00??10?211111011?00???1?0110???????????0011??000??00???????1?????0????0????[01]????1???????????1?0?????0?????[12]??????200000????00?0?0????0?????10???0???1????????0??????0??????01000???????10???001?0?001??001?????????1????1?????????????????????0???????????0?0???????????????0??010?20010?10?0??[01]?0??????00?????0????1?????????0??1???0?? 
Notosuchus       101?00?1020100111000111111001100[01]1022110110021112011?10000?0?1103111111?01001100011112?1?2[01]0001000??01112012??1100121[01]1201[01]010010000001111111111?00011110010100000011000011100?1?001000?111000112101011000111101100000000000000021010[01]01011[01]10000?00000?0001000000?0100100101?1?010000100000??0?000100010?10111?1101?110010?0111?11101111?0001?100??1???0??000000012101[01]00100102101?101100111?00011?0000?110000000000010000001101?111??0???100?011112?01 
Comahuesuchus    103??0?102??00?????0111????????0010?2????1?011?1?????????????????121??????0?1[01]101?????????????????????0??[01]13??1??????0000?101201[01]01?????011??0?1????11???11??020??001020011?0[01]?1?0?00?1011?000?111010??000???100???00000??0????0?[12]01[01]1110?1[01][01]0000?00??0?000100?00????1?110101?????00?01?0??1????0??1?0?????????????????????????????????????????????????????0???0001?????[01]00?0??2?1???????????1?000?00000?0????00000?001000?????????????????????????????1 
Mariliasuchus    101?00?10200001110001[01][12]111000110[01]102211?110021112011?1100010?1?031211111010011000111121??2?00?0002??0?1121132?110?12?0020[01]1010010??[01]0010[01]11110110?00111??0101000010100[12]0011?00?1?0000[01]0?11100011211100100011?10100000000000000002[12]011111011010000?000?0?000100000????10000?[01]101?0?000010?0001???0001100?????11??1100001001100????1??01?11?000?01???????00??1110111121011001000121111101101111100111100010110000[01]000000?000000??110??1?1?????????11??2?00 
Labidiosuchus    ?????????????????????????????????????????????????????????????????????1????0????0??????????????????????1??????????????0??????????????????1????????????????01???00?0??????????????????????????0???2???????????????????????????????????????????????????0????????????????1????????????????????????????????????????????????????????????????????????????????????????????????????10?01???????????????01???????10??????????????????????????????????????????????? 
Caryonosuchus    1?1??0?10???0????????????????????????????????????????????????????????????????100??????????????????????1??31????????????2??1?1?????????0?1111??????????????1??????10????????????1?0????0????00???????????????????????0?????????????????0????0??000??????????1?????????0???????????????????????0????????????????????????????????????????????????????????????????????????????11????????????????00?1111??001111????0???????????????????????????????????????? 
S._huenei        101?000102??00??100?????110?????????21101?00???1?011?1100??0?????12?[12]????????100?????????????????????01?[12]312???0???????21111101111111110111110011101111?0?10??0??100??0?0??????1?00???0????00??1?1??0?10??11??0000000?00???????0?10?010??1?00?000?00?0?????10??000???0?1????10????0?001???0010????0?101????????????????????????????????????????????????????0??01????2??0[01]011????????????????0?011111?00111101010?00?0???00?????????????????????????????? 
Armadillosuchus  101??00102??00?110001011110011001102?????????111??11?11000?0????3?21?????????1000????????????0101[01]????1?231????0???????2?1?11?11?1?1??00??11100?1??111???????????1000001011?0??1?0??1?0????0???1???10?1???1?110?0010000000??00?0???10??????????00??0?00?0001?0?0?????00?000??0????000???0??0?0??00???01??????????????1?00???0?1????0?????????????????????????[01]??11022??0??11??????????????????011111?001111????00?0????0?01[01]???????????????????????????? 
Caipirasuchus.stenognathus 101?00?1020000?11000111111001110??022110110021112011?11000?0????31111111010011000????????????????????1112112??11?????002011010110111001?1111101?010111???010?0000101000001?100?1?0000[01]0?11100011211100100011?10[01]100000000000???020011101011000000?00000?000100?00????000?0?0101???000?100?00100?000100?????????????????????????????????????????????????????001111?121010?01210121111101101111?111111100111101011000?001?0011???????????????????????????0 
Caipirasuchus.montealtensis 101????10200?0?11000111111?01110????21101100211?2011??100??0????3?1111????0?11000????????????????????01?2?12??11?????00?01??1?1101[01]?00101111?01?0??111???01??0000?01000?0??100???0000?0?11?0001121110010??11?100?000000000?????010?101010110000?0?00000?000100?00????0?[01]10?01?0???00001??????00?00?1101????????????????????????????????????????????????????0??1?01121?1?[01]012101211?0????????1??1?????00??11010100000001?00?1???????????????????????????0 
Caipirasuchus.paulistanus 101?00010200?0?11000111111?011?01??221101100???1?011?????0?0????3?111111010?11000????????????????????01?2112??1??????002011[01]101101[01]?001?1111101?????11???01??0000?01000??1?10[01]???0000?0?11?00011211?00100011?100?0?00000??00???010010?01011000000?00000??00100?00????0?0?0??10????000110??00100?000100?????????????????????????????????????????????????????0??110??21???[01]0121?1211?[01]??????111?11111??00??1101010000?000?00?[01]???????????????????????????0 
Caipirasuchus._min 101?00?1020000?11000111111001110110221101100?1?12011?1100??0?0?0311111110100110001?1??1????00?000[12]0001112112??110012?01201101?110100001011[01]11011010111???01000000101000?001100???000010?11100011211100100011?101100000000?000?00?0?11101011000000?00000?000100000???10?000?01?10?1000010??0??00?0001000???0?011?1????0100???0???????01111?00?1000??????00??00?11111?10?0[01]012101211101011011110[01]1111??00111101010000?000000111??????????00?????????1??100 
Yacarerani       101?00?102??00?1100010111100011011022110110021112011??1000?0?1?03121111?00001100011?121??2500?????????112112211100??100211101001011100101111?01???0111110010000001010000011100?1?0000?0?11100011211101100011110000?000000000???020010111011000000?00000?000100?000??110000??10000?000110000010??000100111100001?11000010011001110111??????001100001011200011110?1112001100101012111110110111101100?1101111101000000010?[01]00101110101111100111110011112?00 
Adamantinasuchus 101??0?10???00??10?0111111??111???????????????????????????????????[12]1?1????0??1000?????????????????????1??112??1??????0?2[01]0101?01?0????1?1111?01??????????01??000?101??00???1???1?0????0????0????2???????00????0??0??0001??0????0?0??111????00?000??00?0????1?0?00????10??0????????000??0?????0??00???0????????????????????????????????????????????????????????????????????10111?????????????10??00?1101?????1000???0?????0?0???????????????????????????? 
Coringasuchus    1???????????????????????????????????????????????????????????????????????????????????????????????????????????????????????????????????????1?????????????????1???0?????????????????????????????????[12]??????????????????????????????????????????2??????????????????????????????????????????????????????????????????????????????????????????????????????????????????????????????????????????????????0????????????????????????????????????????????????????????? 
Morrinhosuchus   101??0?102??00??????????????????????2?????????????????????????????1?????????11000????????????????????11???12?????????01????010010?0???1?0?11?????????????01??00?0?01???????1?0?1?0????0?[01]1?000??2??????0??????0?????0????????????[01]?1???????00?000?[01]?00?????10???0??????1????????????00???????00???0??????????????????????????????????????????????????????????????????????0100??2?0??????????1??0?????00????0???0?0???0??00?????????????????????????????0 
Campinasuchus    1000?0?132??00?1101?11111100110011032110110121???011?1?00????????021111?00011111??????????????????????202103???1??????101110101111100?110111102?0?0?11???[01]10??[02]0?000?00101110????0011?001100?001110?01100011?100?0000?000000???0?21[12]000111110?000?00?00?000100?00????001?0??1?????0?00100?00?00??111100?????????????????????????????????????????????????????01????121?1?110?0??1??0??0?10?110?0000?00000?0??0?11??10?11??10????????????????????????????? 
Pissarrachampsa  100??0?122??00111010111111?0110011032110110121112011?10000?0????3?211???????1?11??????????????????????2?2204??01??????1011?01?1111?001?10?11102?[01]?0011???[01]????20?0000001011?01?1?00111000[01]?0?001110?0110??11?1001000000000?????0?2?10001111110000?00?00?000100?01????00110?11?????00001?0???????0111100????????????????????????????????????????????????????0?10?00?210?1110?0??1?1??????????0??000?00000?0?0011111101111??[01]0???????????????????????????? 
B._albertoi      1???????????????10?????111?????????3????????21??201????????????????1??1??00??????11102?1?2100?00?20?0??0????21??001211??11???????1??01?10???1021????11110???1??0??????0101????????????????0????10??10?1?00??1????000?00000000000?????0?????????????00???000???0??0??1?0????1???1010????000???????????0011100011?101?11111100?011011101111?000?01??1110?000??010???12??????????????0???1?0211?????????????????11???11??????1??1111011101?0001000110[01]10?0? 
B._pachecoi      100??00132??00?1101????111?0110????32?10110021112011?1000?10??10??211111010111111?????????????????????202103???1?????1101110101[01]1110011101111021[01]?0011???[01]00?1200?00?00101??0101?001??000[01]001001010101?000?1?00010000000?000???0?2??000111110?000?0000??00010??0?????001?0?1?0????0000200??110??0?11?00????????????????????????????????????????????????????00?0???1?101?100?0201?100?????2110?0000?00000?0?0?101?1111???0110???????????????????????????? 
B._salgadoensis  100?00?1320100?110101[01]111100110011032110110021112011?1000010?1?03121111?00011111111????1?2?0000002000?2021032101?012?11011101?1111?001?101[01]?102?[01]?001?110[01]0011200000?001011?01?1?0011?00010010?101010?100011?000?00000000000???0?2120001111100000?000?0?00010?001?0??00110?[01]????010000200?0??0?001?1100????????????????????????????????????????????????????0010?01121011100?02011100001102110?0000?00000?0?0?1012?1111110110???????????????????????????? 
Stratiotosuchus  100?00012201001?101[01]11[12]11100110011032110110121?12011010000?0?1?031211????001[12]111????0211???00?????????2?22032101?0?211101110101111?00?1100111[01]211?0011?1??001??000001001011?01?1?0011100?100?001010101100011?100100001000000???0?2020001111100000?000?0?00010??01????0?110?110?1??000010000110?00111100???????????1011111100?1110111??????00010101101[01]200??00[01]0?01120011110?020??10?0????2110?0000?00?00?0?0?11?21111111?100??1?1010101?00010?????????0? 
Pehuenchesuchus  ??????????????????????????????????????????????????????????????????????????0?[12]??00?????????????????????2????????????????1????????????????0??1?????????????[01]0???20???????????????????????????00???0?????????????????????????????????????????????????????????????????????????????????????????????????????????????????????????????????????????????????????????????????????????0?0?????????????????00?????000???????????????????????????????????????????????? 
Cynodontosuchus  ??0?00?122??????????????????????????2?????????????????????????????2?????????1011??????????????????????2??1?3??????????1?????1???1???????0011?????????????[01]???????00????????????1?????[01]?00??0????0??????0??????00????0????????????2????0?????0?000?0??????????????????????????????????0????01?0?????????????????????????????????????????????????????????????0????????????100?0????1??????????0??00????????????????0??01???1?????????????????????????????? 
Bergisuchus      1?0???????????????????????????????????????????????????????????????1????????????10????????????????????1????00??????????10???????0????????0001??????????????0??0201??0?????????????0????0????0?0??0?????????????0??????????????????????????????0?????????????1???????????????????????????????????00???????????????????????????????????????????????????????????????????????????0????????????????????0??????????????0??????????????????????????????????????? 
Iberosuchus      1?0?00012???00111000111111?01?00??02??101?0?11?12?11?1010??0?1?0??111??10?0?1011011??????[12][12345]00??00???0?2?[12][01]0?2?0000???1101110101??1?0??100001001?0??001???[01]000?201000100101??0101?01?100000?0[01]000010101?0??11?100[01]001000000??0??0?212000?01?10?000??00?0?0001???00????00??0???0?1??[01]0????00010[01]0?00??[01]00111??????????101[01]01110?????????????11011??????????????00?0?02???1??0?0??1????????????0?0000?0000???????100?0??01?00???????1??????0??????1?00????? 
Bretesuchus      100?001122??00???????????0??????????2?101000?????????101?????????12?0111?10010110?????????????????????2??100?????????1?0???0????01??0???0001?????????????[01]1??120[01]010?????????1?1?01???00???010??01???0?000?1??00??????????11?????212?001?1010?101?[01]?0??????10??0?????0?1????0?????0??010??0?2[01]????0?1??????????????????????????????????????????????????????00???????????000?0??11?[01]??????2110?0000???000???0???0????0???10?????????????????????????????? 
Barinasuchus     ?00000?12???00??????????????????????2?101100?????????????????????12?0???????1[01]11??????????????????????2??[012]00??????????100?????11????????0001???????????????????0??0??????????1???0????000??0?0??0????0?0???1??0??????????????????0?2?????10?0?000??????????1???????????????????????????????????0????1????????????????????????????????????????????????????????????????????????????????????????????0????0????????0?????0???0?????????????????????????????? 
S._huilensis     ???????????????????????????????????????????????????????????????????????????????1???????????????????????????????????????0????????????????0??2?????????????????120???0???????????????????????0????0???????????????????????????????????????????????????????????????????????????????????????????????????????????????????????????????????????????????????????????0?????????????0?0??????????????????000?00?00???????????????????????????????????????????????? 
S._icaeorhinus   100?0??1120000?1100011[01]110???100[01]1022?101100111120111?0?0010?1103?210??10?00[12]0110??1?21??2500?????????[23]01[01]0021?000?2?1?001??????0???00?00002011010??01??0[01]1101[02]0?1?0?0110[01]??0??1?010??00??00???00?01001000011100?001?0000011???0?0?200??0101??00??000?0000010?000?????0??0?1??????0000000?01[01]1?10000?00111100011??0?1?110101011101??00111011111101111021000?0000000???01000?0????????1?0??1?0??000?00000???1?010000?0?1??0??????00110?11?0000?011001[12]100 
S._querejazus    100??????2????1?1??011??10??????????2?101000???????????1??????????2?1?????????[01]???????????????????????????00???0???????001?????10???00??0002?[01]???0????????????????????1??????????000?[01]00???0?????1???0?0??01??00??????0????????????200?00101???????0??0????10??00?????????????0??????00????????110000?????????????????????????????????????????????????????????0?????????00???????????????????????0?0?00????0????00??0?0?0??????????????????????????????? 
Ayllusuchus      [12]0[01]?0011[12]2??00????????????????????????????????????????????????????2??????????[01]1??????????????????????????[01]0[012]??0??????????????0?1????????000[01]???????????????????????0????????0????0????00??????????????????????00???????????????0?2020?0?????0??????????????10??????????????????????????????12??1????????????????????????????????????????????????????????????????????????00??????????????????0??????????????0???0?0??????10?????????????????????????????? 
Lorosuchus       1030121112??001?100011[12]10[01]???10?????2?10100011????1??1??00?0?1???0211?1?01??201?0?????????????????????301100??????????1101??101101????0?001101[01]?1???01???[01]01???10100??0??1???1?1?01??000??000000010?00?0?0?1?100?0010?00?000???0?002?00??1010?000?00???????10??00??????111??1?0????0?0?0??0111?0?0001?0????????????????????????????????????????????????????00?0?0???????000?0??2??0?0110?0110?0000???000???0?000000?000?00?????????????????????????????0 
Lumbrera_form    100?00?112??00??1??011?1?0?0110?0???2????100?????????????????1?03121[01]1?1010010110?????????????????????2?1?0[01]?????????1??11??1?110?????0?0002011?1???0????[01]11?1200?00?011?1???0???01?1?0000?010??0??10?10000??100?00?0?00??11???0?0?2000????1??000??00?0?0?010??0?????0???0????????000010???????110???0?????????????????????????????????????????????????????0000?0?02????000?0??1??0?????????0?0000?00000???????0?????00??0?0???????????????????????????? 
Pabhwehshi       ??0?00112???00????????????????????????????????????????????????????21????????11[12]1??????????????????????2??20???????????10??10101?????????0?11?????????????[01]????????0????????????????????001?00???????????????????????0????????????20???0????11?000??????????1????0??????????????????????????1?0????????????????????????????????????????????????????????????????????????????0??????1??????????0?000??00??????????0?????[01]??10?????????????????????????????0 
A._gomesii       201000?102000011100010111110111001022110100011112011?10000?0?110301121110001201[01][01]1[01]11211?1[2345]00010001001001100210100111010010010[01]10000001001110021000?110?00111010?1010021001100?10100011000101[01]110101101000011100100000000000000010000000010000000?000000000100000??0100?101?1?111100000000?1??0?000000110101[01]1[01]11010?00001100??????101111000000??1011?200??0000010020001000?00011?00011010100?0000?00000?0??0001000?0??00000011100????10011?1?????0?1?0? 
A._patagonicus   201000?1020000?1[01]000101111?0111001022110100011?12?11?1000??0?1?03?11211?00012[01]1??1?1??????????1000??01001100??01???1?01?01101?110000??100111[01]02?0??01????0???0??0?0?0011001100?10[01]000?000110?0111101101000[01]1110?100000000000000010?00000010[01]00000??0?00?000100000?????0?10??1?111?00000000????0?0000001?????????????????????????????????????????????????????000?10[01]200?1000?[01]001?????11010?0???000???000????0?0?000?0??0??00???????????????????????????? 
A._buitreraensis [12]01????1?2???0??10001?0111?0110?0???211010001?????????????????1?[23]?112????0??2?10??????????????????????[01]???0[0123]??0???????1??1??10?100??0???0?11?02??????????01???[01]00?0?1?1?0????0?1?1000?10[01]1?0?01?[01]10??110??01?1?0?0????00?0?????02??0??000100????????00??????00??0????0??101???1????0?00????1??0???0010?????????????????????????????????????????????????????0????????????000?0001?0?????????????00????????????????0??0???0??0???????????????????????????0 
A._wegeneri      201??011021?00111000111111?0110001022110100011112011?10100?0?1?03?111???0???201???????????????10001?010?1000???1??????10011010110000001001110021[01]00011???01???10?101001100110??1?10001100??0000101011010??01?1001001000000??0000?1000000010000000?000000000100?00????00100?0110??100000???01100?0000001???????????????000?????1????1???????????????????????0?0000002000100??0??1????????????0???[01]0?00000?0000001000?0?000000???????????????????????????? 
A._tsangatsangana 201?00?1021?00111000101111101100010221101?0011112011?1000?10?110201121110001201011111?1?01300010?0???100100021010001101101001??1000?00000111102100001101?01?1?10010100210[01]??01?1?10001100110000101011110000111001000000000?00??0?00000[01]0?10000000??00000000100?00?0??00?1010??011?000??000?1??0???0????111??[01]1111?10?0000110?001000?01111?0[01]0?010??????00010??????0?0???000?0??2?000?110??1?0?0000???000???0?0?1?0??0???0??0?11100??1???0?????0??1??[12]000 
Anatosuchus      203000?10210001110?011111??011000102211010?011????11?10100?0?1?0?011111?00012010?1???????[01]?00?10001?01001000?101????1?1101001?100000????0110002?[01]??01?0???10???0??0?00210?010????1000[01][01]010?0?00?0?01101000011100[01]000?0000???0000?0?00000011?00?10?0??00000010??000??1?0?10?01?0?11??00000?????0?00?000??????????10???????1??0??????????????????????????????000??000200010?0?0??1??0?011010100??000???000????0001000?0?1?00000??????????????????????????? 
Montealtosuchus  201??001221?001110001001110011100102211010001111201111010010?1?03?11112100001011111??????1[2345]00?10[12]0?10100100021010???111001?010100000001000110011100?01??0011?03001000011010100?1?00001[01]001000000010100100001?100000[01]110000010??0??0000000100?0000?200000000100?00???100[01]1010110??10001000?11110?0000001?????1???1010?0??0?1????????1???????????????????????0000000020011000?01111[01]00011010100?0000?00000???1?00?000?0???0000???????????????????????????0 
Uberabasuchus    201000?12?1?00??10001011110011000102211????011????1?????????????[23]011?12?01001011????1?1?????0?1020??00002000210??0??111[01]01101?10?00????00011001?1???0????001???0??0?001100?10????0??0?[01]00100?0??0??1??1?00??1100?00?110000010??0?2?0000????010000??0000?0001?0?00?????0??0???????1000??0??1??10?00???01?????111????0?????1??0?????01????????????????????????00??0002????0?0?011???0?01101?10????00???000?????000??0??????0?0????0??????????????????1???? 
Lomasuchus       201????1221?00111000101111?0110001022110100011?12?11?10100?0?1?03?111?2??000??111????????????????????1?01?00??0100?1?0?001??10100000???00011001110000?????01??30010000?1?1010??1?0000?[01]0??00?000010100100001?100000111000001???0???000000100?0?00?200000000100?00?????0[01]101???0???0001000??1??0?000000????????1?1?1000000??0????????????11?0?????101102????000000002?01100????1?????0110??10?????0?0000????1?00?00??0???0?00?????????????1010?????01?0?? 
Gasparinisuchus  20[123]?00?1[12]2??00??????10[01]1???????00???2?10???0??????????0????????????1????1?0??0111?????????????????????00?000??01??????1001??10100?????0?001??????????????[01]01?03?0?000???????0??1?00???[01]0??0000??0??????0??????000???1??????????0???0?00?0??0?0000????????0010???0??????????????????0??????1?????????????????????????????????????????????????????????????????0?????????????0?0???????0??0??1?0??0?0?0000????1????????????0??????????????????????????????0 
Hamadasuchus     20100011[12]20000111000101111?0110001012110100111112?1111010010?11?[23]0111???????[12]1211????????????????????1??1100??01??????10011011100100000000110011100001???[01][01]1?130?100001100010??1?00001100??0000001010010??01?1000001000000?????0?0100000010010000?200000000100?00??????[01]10?01?0???00010?0?01110?0000001????????????????????????????????????????????????????1?000000200?100??????????????????0???00???00????1?001000?????1?00???????????????????????????0 
Mahajangasuchus  103?1[12]?1021??01211?0101111001100010421101011011?2011?10100101110??1121110101?01111?1121??140000000??01202[012]00?10100?11011010?121?00?000000011102110000????201113001000021001100?1?[01]?011[01]0??000010010100100001110000010?0000000??020?0000001?000000???000000010??01?????0[01]?1?[01]??0?1?0001000?01?01?000001?11100011?10???0000110[01]0011[01]0?0111111000?1[01]??????00??0000?0???1011000?020???00011000100??000???0010??0?110100?1??0???00111?0??0?100???0??10111100? 
Kaprosuchus      10311211221?001?10?0111?11??1100010421101011?1???011?10?0???????3011201??00111211????????????????????1202200??0??????0?10?0?12?1000000?00011002?1??00????[12]11??300?00001100?10????1000110??00?010010?00110001?100100???00?0?0???0[12]01000000100?0000?[01]0000?000100?01????00[01]?0??1?1???000??0??0??11??00001?????????????????????????????????????????????????????0?00?00021??100??020[01]??0?011010100?0000???00????0?110000???0?0??0???????????????????????????? 
Stolokrosuchus   20100001120000111[01]00101111?00100[01]101211?????11112011?1010010?1?0??11?1????003[01][12]??????????????????????1??0000??0[01]?????01101111011010000000011001?101101???[01]11?00111000021011100?1?[01]??0[01]0100?000?00?010?10000??10000010000000????0?010000????000000?10?100000?00?00??????11010?1????000???0?11011?000??02????????????????????????????????????????????????????0?0000?020001000?0??10?0?????????0?00010??00????0??000?0????01000???????????????????????????? 
Theriosuchus     20310111120100110000110111100110011?211010001?11?01111000?????1?20111??1001020101101121100[2345]102120010013010002?0?10??101[01]0[01]001?1100?00?0?00110??01??0?00??10[01]00210100[01]02?00?100?1?10001110[01]?0??0?0101?010??01?1000?0??0000?2????0?0?0???0?10??0000?0???000??100?00??0?0?0011?1??0?100000?00?????????0??0????????????????????????????????????????????????????0?????00?0?01000?0???????????????0??0???0?00????0?00?0?0?0???0??0???????????????????????????? 
Alligatorium     ?03?????1?0000?1000010?111??0?100?1????0??00??11??1??1000???????20?1????00102?101?011211000???1?00100???????????10??1???????????????????0??????????????????????1???????????????????????????0????????????????????????0??????????????????????????0???????????1???00??????????????????????????????????????????????????????????????????????????????????????????????????????????????????????????????????????????????????????????????????????????????????????? 
Goniopholis_simus 203?1211120010111000100111?0010001002?101000?1112011?1010?10?1?021212??100[01]0?02011?1??1??0?00?1200?11?300000210010??101101??101100?000010010001?1???00001110003110001021100?10?101000111??0000000101001000011110?001000000000000?0000000?10000[01]00?000?0?000100?00??????000??????????0100???0???????0??????????????????????????????????????????????????????????0?0???????00??????????????????0??0110??00??????0?1????0??????0???????????????????????????? 
Goniopholis_stovalli 203?121111??101?1000100111?0010001001?1??000?1112011?10?0??0?1?021212?110????02????????????????????????00100??00???????101??1?1100??000?0010001?1???00?????0?????0001021?00????1?1??0?11??00??00?10?0??0??01?1100001000000?????0?0000000?1?000000?0???0?000100?00?????0?0010?100??020?00010??0??????????????????????????????1??????????????????????????????0?0?????0???10????11?????????????0?0000???00????0?001000?0????0?0???????????????????????????? 
Eutretauranosuchus 203????1?10010111000100111?00?0001001110?000?1112011?1010??0?1?0?121201?00002020111???1??0??0?1???????3??000??00?????0?101????110???????0??00???1???0????11???[012]?1??01021100?1????10?0??1???00000010?0??000?1?110??01?0000000???0?000?00??100?0?00??00?0??00100?00??0??010010??2???0201000?????????????1????????????????????????????????????????????????????0??00??0????10???0???????????????0??0?0???00????0?001000????????0???????????????????????????? 
Sunosuchus       203?0201111?10?1100010011110010001002210100011112011110100?0?11021212??1000120101??1111?0?20001200?11????????????????????????????????????????????????????????????????????????????????????????????????????????????????????????????????????????????????????????????10???0??011???00?03?1000?001?????????0?????????????????????1???????0????????????????????????????????????????????????????????????????0???????0?????????????????????????????????????????? 
Shamosuchus      203????10?1??0111000110111000100010021101?101111??1111010000?110??210?1100102?1???????1101[34]1?[01][13]1?0?10?[03]00[012]002?00[01]????01100??1?11?0?0000000100011101?00001??0?0?10?000021[01]???1??1?1000?100000?0?001010010?001?10?0001000000210?10???000?0?100?0??0??00?000001?0?000??1?0?01101??00010111011?????????0???0????????????????????????????????????????????????????000000020101000?01??????0010?0010????0???00????0?000000?????0??0??????????????????0?000????? 
Bernissartia     203??21112??00111000?00111?001000?002?????1101112?11?10100?0?1???1?1??110010202011?1?21??0200111101101300000??0????????1????1????????0??0?10???01???0????1?0??31?100102110?1100101000111??000??0?1?????0??????00???10000??0?0??0???0???0?10???0???????0??001?0?001000001?1?0010?01000?010????????????????????????????????????????????????????????????????????0???????????0???????????????????????????00????0?0??????????0??0???????????????????????????? 
Hylaeochampsa    00???????21???11????1?01???0????0?002?1?1022????2????101??1??1????210??????????????????????????????????????????0???????10????????????0??0??????0???????????????????00021?01???????00?1?2???0???????????????????????????????????0???????0?1???0???????????00??0????????001110???????0000?0??????????0???????????????????????????????????????????????????????0?00??0?00[01]?1[01]0?????????????????????????????????0?0??????0??00??0???????????????????????????? 
Glen_Rose_Form   2030001112??0011???0100111?001100?0?2110?011??112?11?10100?0?1?030210????01?20211?????????????????????3??000??00?????01100??1?1?00?0000??010?0????1??????10??13101001021??1?10?1?10?0?1000?000??01?1?010?0?1?1000???000?0?2????0?0000000010000000?0?0?00?00100?00????200011001???1?1?1000?011??????0????????????????????????????????????????????????????????????????????????????????????????00???0???0?????1????????0???0??????????????????????????????0 
Calsoyasuchus    203?0201110?10?110?01021111001000?001?1???00?1112?11??0?0??0?1?0?111[12]????????01??????????????????????0??0000??00???????101??11110?0???0?0010001?1???00????????????001021?001?????1????01???0??00?????????????1100?0100000??????0?0000000???000000??0?100?0?100?00?????0?1010??0??1000???0??????????????????????????????????????????????????????????????????????????????00??????????????????????????????????0?0?????????????0???????????????????????????? 
Borealosuchus    203?1211120010111000100111?001000100211010221111211111010010?110?12100?10001202011111211113111?110?11?300000210?100?00?101??11110??000000010001?1???0000110000310?00?021101??????1000[12]11??0000?001010010000111000001000000000000?000???0?100??000?00??00?001000000?0100010?111?00?00000000??????????????????????????????????????????????????????????????????????????????????????????????????0????????0?????0?0?????????????0???????????????????????????? 
Pristichampsus_vorax 200?02?112000011100010111100010001002110??2211112011?10100?0?1?1?1210?????0?202011?112??0?311?1?????1?3?0000??001?????1001??1?1100?0000000110010100?000??[01]0??0300100002??01?1001?[01]001?1?00?000?001010010???111000001000000??0??0?0000000?10000000?00??00000100?000011000111111????000???00??????????????????????????????????????????????????????????????????????????????????????????????????0????0?00000?????0?????????????????????????????????????????? 
Eothoracosaurus_mississippiensi [12]02?1211120010??11?[01]100111?0010001002110??2?011?2??1?1?11????1?0?121???100??30000?????????[12345]111[12]1????1?3000002?0?1?0??01?01??121100?0000?00100?1?????00????0000010?001021101??????0000???000000?00101?0?000?1?10000010??000?00??0?0000?00??0001000?100???000100?00????01010?1?0????0000000??????????????????????????????????????????????????????????????????????????????0????????????????????0??????????????????????????????????????????????????????????? 
Gavialis         212?12110200111111011011111001000100211010220111201111011010111011210021000130000?1112110141112111100?300000210?10000[01]?101??121100?00000001000101?1?00001?00000100001021101?1?0100000[12]1??00000?001010010000111000001?00000000000?000??00?10001000?[13]00?000001000101110010110110?001000001000?1??????????00?01000????0????????1???????0???1??????????????????0000000100100000?0[01]000?00011000000?0000???00????0?000000?0??0001000????????????????1?????0?00 
Leidyosuchus_canadensis 203112111200[01]01110001001111001000?0021101022?1112111110100?0?1?0?12100?1000120201?????????????20???10?300000??00?????01101??111100?00000001000101?1?00???1[01]???31?1001021100?1001?1000211??0000?0010100100001?10000010?000000???0?0000000?10000000?000?00000100?00???1001101111????00010?0?01??????????1????????????????????????????????????????????????????????????????100??????????????????0????????00????0?0??????????0??0???????????????????????????? 
Asiatosuchus_germanicus 203?1211120000111000101111?0010001002?10?022111?2?1??1??0????1?0?12100??000120?012?1?21??1?11?????????300000?10?????101101??1[12]1100????00001000101???000??10000?10?001021?01?1????10?0?11000000?0?1?1001000?11100?0010?0000?0???0?0000000?1?000000?000?0?000100?00101100010?111?0??000?0000???????????????????????????????????????????????????????????????????????????????????????????????????????????00????????????????????????????????????????????????? 
Crocodylus       203012111200[01]011100010211110010001002110?022111120111101001011101121002100010020121112110141112021100?3000002100100000?101??121100?0000000100010101?00001?00003101001021101?100111000211??00000001010010000111000001000000000000?0000000?10000000??00?000001000001011000101111?00100000000001?????????00????000000000000001010001001000010000000100001101??0000000000101000?0[01][01]00?00011010100?0000???00????0?000000?0??000000000010000101000001100000?00 
Diplocynodon_hantoniensis 203?1211120010111000101111?0010001002110?02211112011110100?0?110?12100?100010020111112110131112021110?3000002?001????01101??111[01]00??0000001000101?1?0000110000310?001021001?10?1?1000?11?00000?00101001000?11100?0010?00000000?0?0000000?100?00???000?00000100?000011001101111?00100011000??????????????????????????????????????????????????????????????????????????????????????????????????0????????00????0?0?????????????????????????????????????????? 
Alligator        203112?102?0001110001021111001000?0021101022111120111101001011101021201100010020121112111131112021100?30000021001000001101??111000?00000001000[12]1101?000011?0003101001021000?100111000211??00000001010010000111000001000000000000?0000000?10000000?000?000001000000011001111111000100011000011?????????100001000000000000001010001001000010000000100001101110000000[01]10101000?0??00?01011010000?0000???00????0?000000?0???0000000[01]010000101000001100000000 
Pelagosaurus     202?[01]111?20011020101[01]00000000000[01]1002110100000011011?1001001?10001101?100000300001101?1?00000012000111?011002100????01?101??1??10000??00001010110??[01]00???100000??0001101000100?100200?0??0?0?00001011010000110000001??0000000??0???20?00?10[01]000000310001100110?00??????1000?1????10000000?????????????1???0?????????????????????????1?00???????????????????0000?00?00?000?0?010???0?????????0?0??????00????0?0000?0?0???000000?00???001???0??00?010???00 
Steneosaurus_bollensis [012]02?[01]111?20011020100[01]00010000000110021101000?0011011?1001011?1?00110101?000?30000110111100000?120001[01]1?011?02100[01]000001101??10?10000??0?0010?1??0??00000110000010000110?0001001100200?0?000000000101[12]01000[01]1100010010?0000000000?0020?00?100000000?1000010?0[01]0100??00??1000?11?0?1000000?0??1?????????10000010000??????????????????11000???0???????????????00???0???010?0?0?0?????0?0110?0000??0110??00????0?0??0?0?0??????000?00???001???0??00?0?????00 
M._superciliousus [012]02?1[12]11020011?20100100010000000110021101000?0011011?1001011?1?001101?10001030000??01111?0000??????0?0?012?02?10000??11101??10?10000??0?0010????0???000????0000?0000110?00?00011?0200?0?000000000101101000?1100000010?000000???0?0020000?100000000300111111010100???????00????????000??0??001??0????????????????????????????????????1??????????????????????00?0?0????100010?0?0?1???011000100????10??00????0?0?????????????0???????????????????????0??0? 
M._casamequelai  0?2?1??10?0011?20?0010?010??00?????02?101001?0??1?1??????0?????0?1101????010?0000????????????????????0?01??0??10??????1101??1??1?0??????0010????????0?????????0???00110??0?0?????0??0?0?0??0?00?0???1????0?1?00??001????0??????0???2?????1?0?00?01???111?110?0?00???????00???????????0?0?????????????????????????????????????????????????????????????????????????????1?0000?0????????????????????????00??????0?0???????????0???????????????????????????? 
C._araucaniensis 002012?102001112010010001000000011002110100000?1101??10010[01]1?1?000100?1?001030000????????0000????????0?012?0?01000???11101??10?1001???0?0010?[01]2?00??00???0?0?0010000110?00000011?0??0[01]0?00?000?00???1?1000?1?000?0010?000000???0?0020000???00000003111111110?1?00????0??00????????000000??001?00???????????????????????????????????1???????????????????????000000??00100000?0?0?????0110??100?0000???000???0?0?0000?0???00?0???????????????????????????? 
C._suevicus      0?2012?10???11??01?0100010?000001?00????????????????????????????00[12]0??1??01030000??????????????????????0?[12]?0??1?????011101??1??1??????0?0010?02?0???0?0010??000???00110????0???1?0??0?0????0????0???????00??1?0??00?0?000?00???0?0?20?0????0?00000???11?11?0?1?00????0??00????????000??0???????0??????1???????????0??10000001???????1?????????????????????????????????????0?0?0??????????????????????00??????0?????????????0???????????????????????????? 
D._maximus       001?12?1????11??0??010?0???00?001???????????????????????????????01?0?????01??0000????????????????????????2?0??1??????1?00???1??1??????0?0011????????????????000??00011?????????1?0????0????0????0????????????00???????????00???0?0????00?????0000???1?1????011100????0??0???????????????????????????????????????????????????????????????????????????????????????0??????????????????????????????0?????00???????????0????????????????????????????????????? 
D._andiniensis   001????1020011?200001000100000001?002?10100?00??1?1?????[01]0???1?00?100?1?0010?0000????????????????????0?012?0??10?????11001??1??1?01???010011112?0???00001??0?00??000110?00?00??1?0??0?0????0???00???[01]?1?0001?00??00???000?0????0???2000??1????0001?111111110?1?00????0??00????????000?00???????0??????1??????????????????????????????????????????????????????00?0??0??0000??0?0?????????????0???00???000???0?0000????????010???????????????????????????? 
Rhabdognathus    202??????200??11100010011011010011012110101[01]01112011?1011010?1?11?202?????????0?????????????????????????1?10??00???????100?????00??000??0[01]10020?001?00?????1?????0?01[01]21000?0??1?000000????0??00?1010010??01?1000001?0000??????0???000???112?1????10??00000000?11?????0000111?0???0000000??????????????????????????????????????????????????????????????????0?0000010010100???????????????????????????00????0?00?000?0???0?00???????????????????????????? 
Sokotosuchus     2?2??21112??10????001001???101001?012?1??????1112?11?1?11??0???1?1?0?????????01??????????????????????????1?0???????????1???????0????????0?10????????0??????????????0?????????????1?????????0????????0??????????????1???????????0???????????2??000?????0??001?0?11??????????????????????????????????????????????????????????????????????????????????????????????????????????????????????????????????????????????????????????????????????????????????????? 
Dyrosaurus       202?12?102?010?11??010011??101001?012?10101[01]?1112011?1011?10?101112021???00?3?000??????????00???????????1?10??00???????10??????00???00??0010020?0???0??????1000?00001?0100?????1?0?00?0????00000010?0??000?1??00?001??000000???0?0?0??00?11201000?10??000000?0??1????0010011100???00000?0?001??????????????????????????????????????????????????????????????0???????????1????????????????????0????10??00????0?0?????????????????????????????????????????? 
Hyposaurus       ?02?12?102??1???????1????0?101??????2????????1?12011?101??10?1?1??2?????0???3?000??112?????00??????????01??0???0?????0110???????????????0?1002??0???00???1?1000100?0????00???0?1??????0?000000?00???0?????????0???01?????0?????0???????????2???????????0???0????1????00??0?1??????000??00?????????????????????????????????????????????????????????????????????????????01?????????????????????????1[01]??00????????????????????????????????????????????????? 
Pholidosaurus    212?121102??1??1110?10011??0010001012110101?01112?11?101??10?100?121[12]???0???3?0????1?2???0??0??200?????????0??0????????1?0??1?110?????0?00100???????00??????000?0000102?100????1?0000?0???000?00?10?0?10??01?100?0010???0??????0???0???0?10??1????1???0?0001?0?00???????00??????????0?????????????????1????????????????????????????????????????????????????????????????????????????????????????????????????????????????????0???????????????????????????? 
Sarcosuchus      203?12?10200101?100010011001010001012?10101101?12?1??10100?0?100?121211??000310101?112????[01]00?1200?00??010[01]0??00[01]00??0?101??121100??00000010010?1???00???110?0[012]11010[01]021[01]00?0001?000000?000000?00?01001000?1?100?0010?00000000?0?0100000?10001111?100?0?000100?10????00110?1100?0?0001000?001?????????10000?100?????????????????????0??????????????????????0000?0010?1?0000?00100?00011000000?00?0???00????0?000000?0???0?00???????????????????000000??? 
Terminonaris     202?[01]2?1020010?11??01001???1010001012?1010[01]1??????11?1010??0??0??12[01][12]11?000?3100011112??00000?1200?10??0?010210?100?001101??1??10??0??0?0010????1???000011100?0???101[01]2110?????1?0000?0?0000?0000?0?00?0?0?11100?00?0??00???00?0?0100?00?10201111?1?0?0?00?100??00???00?10111?000100000000001?????????????0?????????????????????????????????????????????????????????????????????????????????0???110??00??????0??????????0?00???101000?10????000?????0?0? 
Rugosuchus       203??[12]?1?20?00??1??0110111????00010[01]2110?010?1112?11?1010000?1?0??21??1?0010202???????????????2?[12]0??0?[03]0?000???0?????01?01??1?1000?0?00??0100?1?1???00???100?0?1?100??2???0?10???10???110000?0?0????0?100001?100?0010?000020???0?0?00000?1?0??000?000?00000100?01????0??????????????0111???????????????????????????????????????????????????????????????????????????????1?????????????????????????1???00????????????????????????????????????????????????? 
Argochampsa      202?121112001011???110[01]101?0010001012110?022??112?11?10110?0?1?0?1200????????00?????????????????????????0000??00???????101??111100??000??010?0[12]0?0??00???????????0001021?01?1??1?00?020????0???0???1?010?????1000??10?0?0??????0?0?00000?0??000?0?10??0?000100??1???????1001?0????0000??0??????????????????????????????????????????????????????????????????????????????0?????????????????????????????0?????0???????????????????????????????????????????? 
Microsuchus      ???????????????????????????????????????????????????????????????????????????????????1?2??????0????0?10???????????0??2????????????????????????????????????????1???????????????????????????????????????????????????????????????0?????????????????????????????????0?????????????????????????????????????????????????????????????????????00001?000???00?11????1??????????????????????????????????????????????????????????????????????????????100??????????11? 
Neuquensuchus    ????????????????????????????????????????????????????????????????????????????????????1[12]???[12][01]00???????????????????0?0?????????????????????????????????????????0???????????????????????????????????????????????1?????????????????????????????????????????????????0??????????????????????????????????????????1???1??11??11000?001???????011???????00????????????????????????????????????????????????????????????????????????????0111??????1?0????????10???1? 
Llanosuchus      ???????10?????????????????????????????10?10???????????????????????1??1????0?[12]?000?????????????????????1???12??????????12?????????????01?1111?????????????01??00000?1?????????0?1?001??0?11?000??2????1???0?????1????0???????????????????0111?????????0??????0???????????????1?????????????????0???0?0??????????????????????????????????????????????????????????0???????????00??2?0??????????1?00?1???000???00????0???0??0??????????????????????????????0 
; 

Ccode  
   +[/1  0        -[/1  1        +[/1  2        -[/1  3        -]/1  4      
   +[/1  5        -[/1  6        -[/1  7        -[/1  8        +[/1  9      
   -[/1  10       -[/1  11       -[/1  12       -[/1  13       -[/1  14     
   -[/1  15       -[/1  16       -[/1  17       -[/1  18       -[/1  19     
   -[/1  20       -[/1  21       +[/1  22       -[/1  23       -[/1  24     
   -[/1  25       -[/1  26       -[/1  27       -[/1  28       -[/1  29     
   -[/1  30       -[/1  31       -[/1  32       -[/1  33       -[/1  34     
   -[/1  35       +[/1  36       -[/1  37       -[/1  38       -[/1  39     
   -[/1  40       -[/1  41       +[/1  42       +[/1  43       +[/1  44     
   -[/1  45       -[/1  46       -[/1  47       +[/1  48       -[/1  49     
   -[/1  50       -[/1  51       -[/1  52       -[/1  53       -[/1  54     
   -[/1  55       -[/1  56       -[/1  57       -[/1  58       -[/1  59     
   -[/1  60       -[/1  61       -[/1  62       -[/1  63       +[/1  64     
   -[/1  65       +[/1  66       -[/1  67       +[/1  68       -[/1  69     
   +[/1  70       -[/1  71       +[/1  72       -[/1  73       -[/1  74     
   -[/1  75       +[/1  76       -[/1  77       +[/1  78       -[/1  79     
   -[/1  80       -[/1  81       -[/1  82       -[/1  83       -[/1  84     
   +[/1  85       -[/1  86       -[/1  87       -[/1  88       +[/1  89     
   +[/1  90       -[/1  91       -[/1  92       -[/1  93       -[/1  94     
   +[/1  95       +[/1  96       -[/1  97       -[/1  98       -[/1  99     
   -[/1  100      -[/1  101      -[/1  102      -[/1  103      +[/1  104    
   -[/1  105      -[/1  106      -[/1  107      -[/1  108      -[/1  109    
   -[/1  110      -[/1  111      -[/1  112      -[/1  113      -[/1  114    
   +[/1  115      -[/1  116      -[/1  117      -[/1  118      -[/1  119    
   -[/1  120      -[/1  121      -[/1  122      -[/1  123      -[/1  124    
   +[/1  125      -[/1  126      -[/1  127      -[/1  128      -[/1  129    
   -[/1  130      -[/1  131      -[/1  132      -[/1  133      -[/1  134    
   -[/1  135      -[/1  136      -[/1  137      -[/1  138      +[/1  139    
   -[/1  140      +[/1  141      +[/1  142      -[/1  143      -[/1  144    
   -[/1  145      -[/1  146      -[/1  147      +[/1  148      -[/1  149    
   -[/1  150      -[/1  151      -[/1  152      -[/1  153      -[/1  154    
   -[/1  155      -[/1  156      -[/1  157      -[/1  158      -[/1  159    
   -[/1  160      -[/1  161      -[/1  162      -[/1  163      -[/1  164    
   -[/1  165      +[/1  166      -[/1  167      -[/1  168      -[/1  169    
   -[/1  170      -[/1  171      -[/1  172      -[/1  173      -[/1  174    
   -[/1  175      -[/1  176      -[/1  177      -[/1  178      -[/1  179    
   -[/1  180      +[/1  181      -[/1  182      -[/1  183      -[/1  184    
   -[/1  185      +[/1  186      -[/1  187      -[/1  188      -[/1  189    
   -[/1  190      -[/1  191      +[/1  192      -[/1  193      -[/1  194    
   -[/1  195      +[/1  196      -[/1  197      -[/1  198      -[/1  199    
   -[/1  200      -[/1  201      -[/1  202      -[/1  203      -[/1  204    
   -[/1  205      -[/1  206      -[/1  207      -[/1  208      -[/1  209    
   -[/1  210      -[/1  211      -[/1  212      -[/1  213      -[/1  214    
   -[/1  215      -[/1  216      -[/1  217      -[/1  218      -[/1  219    
   -[/1  220      -[/1  221      -[/1  222      -[/1  223      -[/1  224    
   +[/1  225      -[/1  226      +[/1  227      -[/1  228      -[/1  229    
   -[/1  230      -[/1  231      -[/1  232      -[/1  233      -[/1  234    
   -[/1  235      -[/1  236      -[/1  237      -[/1  238      -[/1  239    
   -[/1  240      -[/1  241      -[/1  242      -[/1  243      -[/1  244    
   -[/1  245      -[/1  246      -[/1  247      -[/1  248      -[/1  249    
   -[/1  250      -[/1  251      -[/1  252      -[/1  253      -[/1  254    
   -[/1  255      -[/1  256      -[/1  257      -[/1  258      -[/1  259    
   -[/1  260      -[/1  261      -[/1  262      -[/1  263      -[/1  264    
   -[/1  265      -[/1  266      -[/1  267      -[/1  268      -[/1  269    
   -[/1  270      -[/1  271      -[/1  272      -[/1  273      -[/1  274    
   -[/1  275      -[/1  276      -[/1  277      +[/1  278      -[/1  279    
   -[/1  280      -[/1  281      -[/1  282      -[/1  283      -[/1  284    
   -[/1  285      -[/1  286      -[/1  287      -[/1  288      -[/1  289    
   -[/1  290      -[/1  291      -[/1  292      -[/1  293      -[/1  294    
   -[/1  295      -[/1  296      -[/1  297      -[/1  298      -[/1  299    
   -[/1  300      -[/1  301      -[/1  302      -[/1  303      -[/1  304    
   -[/1  305      -[/1  306      -[/1  307      -[/1  308      -[/1  309    
   -[/1  310      -[/1  311      -[/1  312      -[/1  313      -[/1  314    
   -[/1  315      -[/1  316      -[/1  317      -[/1  318      -[/1  319    
   -[/1  320      -[/1  321      -[/1  322      -[/1  323      -[/1  324    
   -[/1  325      -[/1  326      -[/1  327      -[/1  328      -[/1  329    
   -[/1  330      -[/1  331      -[/1  332      -[/1  333      -[/1  334    
   -[/1  335      -[/1  336      -[/1  337      +[/1  338      -[/1  339    
   -[/1  340      -[/1  341      -[/1  342      -[/1  343      -[/1  344    
   -[/1  345      -[/1  346      -[/1  347      -[/1  348      -[/1  349    
   -[/1  350      -[/1  351      -[/1  352      -[/1  353      -[/1  354    
   +[/1  355      +[/1  356      -[/1  357      -[/1  358      -[/1  359    
   -[/1  360      -[/1  361      -[/1  362      +[/1  363      -[/1  364    
   -[/1  365      -[/1  366      +[/1  367      -[/1  368      -[/1  369    
   -[/1  370      -[/1  371      -[/1  372      -[/1  373      -[/1  374    
   -[/1  375      -[/1  376      -[/1  377      -[/1  378      -[/1  379    
   -[/1  380      -[/1  381      -[/1  382      -[/1  383      -[/1  384    
   -[/1  385      -[/1  386      -[/1  387      -[/1  388      -[/1  389    
   -[/1  390      -[/1  391      -[/1  392      -[/1  393      -[/1  394    
   -[/1  395      -[/1  396      -[/1  397      -[/1  398      -[/1  399    
   +[/1  400      -[/1  401      -[/1  402      -[/1  403      -[/1  404    
   -[/1  405      -[/1  406      -[/1  407      -[/1  408      -[/1  409    
   -[/1  410      -[/1  411      -[/1  412      -[/1  413      -[/1  414    
   -[/1  415      -[/1  416      -[/1  417      -[/1  418      -[/1  419    
   -[/1  420      -[/1  421      -[/1  422      -[/1  423      -[/1  424    
   -[/1  425      -[/1  426      -[/1  427      -[/1  428      -[/1  429    
   -[/1  430      -[/1  431      -[/1  432      -[/1  433      -[/1  434    
   -[/1  435      -[/1  436      -[/1  437      -[/1  438      -[/1  439    
; 
Ancstates 
 -0      -1      -2      -3      -4      -5      -6      -7      -8      -9      
 -10     -11     -12     -13     -14     -15     -16     -17     -18     -19     
 -20     -21     -22     -23     -24     -25     -26     -27     -28     -29     
 -30     -31     -32     -33     -34     -35     -36     -37     -38     -39     
 -40     -41     -42     -43     -44     -45     -46     -47     -48     -49     
 -50     -51     -52     -53     -54     -55     -56     -57     -58     -59     
 -60     -61     -62     -63     -64     -65     -66     -67     -68     -69     
 -70     -71     -72     -73     -74     -75     -76     -77     -78     -79     
 -80     -81     -82     -83     -84     -85     -86     -87     -88     -89     
 -90     -91     -92     -93     -94     -95     -96     -97     -98     -99     
 -100    -101    -102    -103    -104    -105    -106    -107    -108    -109    
 -110    -111    -112    -113    -114    -115    -116    -117    -118    -119    
 -120    -121    -122    -123    -124    -125    -126    -127    -128    -129    
 -130    -131    -132    -133    -134    -135    -136    -137    -138    -139    
 -140    -141    -142    -143    -144    -145    -146    -147    -148    -149    
 -150    -151    -152    -153    -154    -155    -156    -157    -158    -159    
 -160    -161    -162    -163    -164    -165    -166    -167    -168    -169    
 -170    -171    -172    -173    -174    -175    -176    -177    -178    -179    
 -180    -181    -182    -183    -184    -185    -186    -187    -188    -189    
 -190    -191    -192    -193    -194    -195    -196    -197    -198    -199    
 -200    -201    -202    -203    -204    -205    -206    -207    -208    -209    
 -210    -211    -212    -213    -214    -215    -216    -217    -218    -219    
 -220    -221    -222    -223    -224    -225    -226    -227    -228    -229    
 -230    -231    -232    -233    -234    -235    -236    -237    -238    -239    
 -240    -241    -242    -243    -244    -245    -246    -247    -248    -249    
 -250    -251    -252    -253    -254    -255    -256    -257    -258    -259    
 -260    -261    -262    -263    -264    -265    -266    -267    -268    -269    
 -270    -271    -272    -273    -274    -275    -276    -277    -278    -279    
 -280    -281    -282    -283    -284    -285    -286    -287    -288    -289    
 -290    -291    -292    -293    -294    -295    -296    -297    -298    -299    
 -300    -301    -302    -303    -304    -305    -306    -307    -308    -309    
 -310    -311    -312    -313    -314    -315    -316    -317    -318    -319    
 -320    -321    -322    -323    -324    -325    -326    -327    -328    -329    
 -330    -331    -332    -333    -334    -335    -336    -337    -338    -339    
 -340    -341    -342    -343    -344    -345    -346    -347    -348    -349    
 -350    -351    -352    -353    -354    -355    -356    -357    -358    -359    
 -360    -361    -362    -363    -364    -365    -366    -367    -368    -369    
 -370    -371    -372    -373    -374    -375    -376    -377    -378    -379    
 -380    -381    -382    -383    -384    -385    -386    -387    -388    -389    
 -390    -391    -392    -393    -394    -395    -396    -397    -398    -399    
 -400    -401    -402    -403    -404    -405    -406    -407    -408    -409    
 -410    -411    -412    -413    -414    -415    -416    -417    -418    -419    
 -420    -421    -422    -423    -424    -425    -426    -427    -428    -429    
 -430    -431    -432    -433    -434    -435    -436    -437    -438    -439    
; 
 
xgroup 
 
 
 
; 
agroup 
 
 
 
; 
taxcode  
+0      +1      +2      +3      +4      +5      +6      +7       
+8      +9      +10     +11     +12     +13     +14     +15      
+16     +17     +18     +19     +20     +21     +22     +23      
+24     +25     +26     +27     +28     +29     +30     +31      
+32     +33     +34     +35     +36     +37     +38     +39      
+40     +41     +42     +43     +44     +45     +46     +47      
+48     +49     +50     +51     +52     +53     +54     +55      
+56     +57     +58     +59     +60     +61     +62     +63      
+64     +65     +66     +67     +68     +69     +70     +71      
+72     +73     +74     +75     +76     +77     +78     +79      
+80     +81     +82     +83     +84     +85     +86     +87      
+88     +89     +90     +91     +92     +93     +94     +95      
+96     +97     +98     +99     +100    +101    +102    +103     
+104    +105    +106    +107    +108    +109    +110    +111     
+112     
; 
 
blocks 0; 

proc/;
